# Supplementary material for: High-dose-rate brachytherapy with external beam radiotherapy versus low-dose-rate brachytherapy with or without external beam radiotherapy for clinically localized prostate cancer
Source: Sci Rep. 2021 Mar 17;11:6165. doi: 10.1038/s41598-021-85682-9 (PMC7969770; doi:10.1038/s41598-021-85682-9)
Supplement: Supplementary file 1 — Supplementary Information [file 41598_2021_85682_MOESM1_ESM.xls]

## Sheet: title and authors
High-dose-rate brachytherapy with external beam radiotherapy versus low-dose-rate brachytherapy with or without external beam radiotherapy for clinically localized prostate cancer
Hideya Yamazaki*a, Koji Masuia, Gen Suzukia, Norihiro Aibea, Daisuke Shimizua, Takuya Kimoto a, Kei Yamadaa, Akihisa Uenob, Toru Matsugasumib, Yasuhiro Yamadab, Takumi Shiraishib, Atsuko Fujiharab, Koji Okiharab, Ken Yoshidac, Satoaki Nakamurac
aDepartment of Radiology, bUrology, Graduate School of Medical Science, Kyoto Prefectural University of Medicine, 465 Kajiicho Kawaramachi Hirokoji, Kamigyo-ku, Kyoto 602-8566 Japan
cDepartment of Radiology, Kansai Medical University, Hirakata 573-1010, Japan

## Sheet: sup Table 1  acute toxicity
Supplemental Table 1. Detail of acute toxicity per event.
		HDR+EBRT n = 924				LDR-BT n = 500
	Toxicity	Grade 1	Grade 2	Grade 3		Grade 1	Grade 2	Grade 3
Acute GI event	Proctitis/ Diarrhea and/ or Constipation	18				54
		0.0194805				0.108
	Rectal hemorrhage	15				7	2
		0.0162338				0.014	0.004
	Pain	54	2			3
		0.0584416	0.0021645			0.006
	Urgency	3
		0.00324675
	Other	5
		0.00541126
Acute GU event	Frequency/ urgency	264				205	165
		0.285714				0.41	0.33
	Urgency	37				102	72
		0.0400433
	Hematuria	2				3	2
		0.0021645				0.006	0.004
	Incontinence	5				11	9
		0.00541126				0.022	0.018
	Obstruction	99				3	7
		0.107143				0.006	0.014
	Pain	89	3			29	8
		0.0963203	0.00324675			0.058	0.016
	Retention					66	53	1
						0.132	0.106	0.002
Other = Unknown

## Sheet: sup Table 2. late toxicity
Supplemental Table 2. Detail of late toxicity per event.
		HDR+EBRT n = 924				LDR-BT n = 500
	Toxicity	Grade 1	Grade 2	Grade 3		Grade 1	Grade 2	Grade 3
Late GI event	Diarrhea	6
		0.00649351
	Proctitis	1	1	1		35	7
		0.00108225	0.00108225	0.00108225		0.07	0.014
	Rectal hemorrhage	93	21			20	5
		0.100649	0.0227273			0.04	0.01
	Pain	17	2			31	7
		0.0183983	0.0021645			0.062	0.014
	Urgency	1
		0.00108225
	Constipation	3	1
		0.00324675	0.00108225
	Fecal incontinence	5
		0.00541126
	Other	8	2
		0.00865801	0.0021645
Late GU event	Frequency	145	15			115	32
		0.156926	0.0162338			0.23	0.064
	Urgency	51				55	11
		0.0551948				0.11	0.022
	Hematuria	25	13	1		65	8
		0.0270563	0.0140693	0.00108225		0.13	0.016
	Incontinence	6	5			20	11
		0.00649351				0.04	0.022
	Obstruction	73	41	56		1	5	3
		0.0790043	0.0443723	0.0606061		0.002	0.01	0.006
	Pain	53	8			39	9
		0.0573593	0.00865801			0.078	0.018
	Retention					42	23	1
						0.084	0.046	0.002
	Other	1	8
		0.00108225	0.00865801
Other = 2 Anal stenosis (grade 1and 2), 1 telangiectasia (grade 1) and unknown cases.
